# Supplementary material for: Coherence for nutrition: insights from nutrition-relevant policies and programmes in Burkina Faso and Nigeria
Source: Health Policy Plan. 2021 Sep 21;36(10):1574–92. doi: 10.1093/heapol/czab108 (PMC8597973; doi:10.1093/heapol/czab108)
Supplement: czab108_Supp [file czab108_supp.zip]

Archive with 1 entries (1 files):
- Nutrition policy coherence_insights from West Africa_supplementary materials.docx
